# Supplementary material for: Identification and Characterization of Five Cold Stress-Related Rhododendron Dehydrin Genes: Spotlight on a FSK-Type Dehydrin With Multiple F-Segments
Source: Front Bioeng Biotechnol. 2019 Feb 21;7:30. doi: 10.3389/fbioe.2019.00030 (PMC6393390; doi:10.3389/fbioe.2019.00030)
Supplement: Supplementary file 2 [file Table_2.XLSX]

## Sheet: RcDhn1
Plate Type: Relative Quantification Study
Instrument Type: Applied Biosystems 7000 Real-Time PCR System
SDS v1.2
Thermal Cycler Profile
Stage	Repetitions	Temperature	Time
1	1	50.0 ∞C	02:00:00
2	1	95.0 ∞C	10:00:00
3	40	95.0 ∞C	00:15:00
		60.0 ∞C	01:00:00
Data Collection : Stage 3 Step 1
PCR Volume: 20 µL
	Target genes				Endogenous gene					Calculation of ddCT and relative quantification (RQ)								Summary of RQ					Summary of three replicates								Statistic analysis
	Sample	Target gene	Ct		Sample	Endogenous gen	Ct	Avg Ct		dCt	Avg dCt	dCt std err	ddCt	RQ	Avg RQ	RQ std err								Replicate 1	Replicate 2	Replicate 3		Avg of three replicates	SEM
										Target - Endo			dCt - Calibr Avg. Ct (Aug leaf)	(2*PCR efficiency)^-ddCt									Dhn1	RQ	RQ	RQ	Dhn1	RQ			Standard deviation	T test: each month vs Aug	DF (degrees of freedom; n - 1)	P: probability of difference due to chance	Conclusion
																							Aug	1	1	1	Aug	1	0		0
	No template control (NTC)		Undet.																				Sep	4.75768	2.09733	1.10559	Sep	2.65353	1.33538		1.88851	1.51654	2	P>0.1	No difference
	No template control (NTC)		Undet.																				Oct	6.60698	6.46604	5.21712	Oct	6.09671	0.540939		0.765003	11.5395	2	0.005>P>0.0025	Highly significant difference
	No template control (NTC)		Undet.															Variable: PCR efficency			1		Nov	11.9068	7.83902	7.70096	Nov	9.14894	1.68957		2.38941	5.90706	2	0.015>P>0.01	Significant difference
																		Dhn1: Sample 1-6 (Replicate 1 for monthly expression)					Jan	8.85753	14.627	14.8348	Jan	12.7731	2.39892		3.39259	6.01065	2	0.015>P>0.01	Significant difference
Dhn1	: Sample 1-6 (Replicate 1 for monthly expression)																			Avg RQ	RQ std err		Feb	7.84546	5.46438	6.56911	Feb	6.62632	0.842565		1.19157	8.17837	2	0.0075>P>0.005	Highly significant difference
	Aug leaf	Dhn1	23.054		Aug leaf	Ubql	22.105	22.109		0.945	0.877333	0.0417945	0	1	1	0		Sample 1	Aug	1	0
	Aug leaf	Dhn1	22.91		Aug leaf	Ubql	22.058	22.109		0.801	0.877333	0.0417945	0	1				Sample 2	Sep	4.75768	0.481853
	Aug leaf	Dhn1	22.995		Aug leaf	Ubql	22.164	22.109		0.886	0.877333	0.0417945	0	1				Sample 3	Oct	6.60698	0.173112
	Sep leaf	Dhn1	20.392		Sep leaf	Ubql	21.708	21.681		-1.289	-1.35867	0.142036	-2.16633	4.48881	4.75768	0.481853		Sample 4	Nov	11.9068	1.56134
	Sep leaf	Dhn1	20.526		Sep leaf	Ubql	21.575	21.681		-1.155	-1.35867	0.142036	-2.03233	4.09066				Sample 5	Jan	8.85753	1.86186
	Sep leaf	Dhn1	20.049		Sep leaf	Ubql	21.76	21.681		-1.632	-1.35867	0.142036	-2.50933	5.69357				Sample 6	Feb	7.84546	0.559805
	Oct leaf	Dhn1	19.58		Oct leaf	Ubql	21.365	21.36		-1.78	-1.84567	0.0378168	-2.65733	6.30866	6.60698	0.173112
	Oct leaf	Dhn1	19.449		Oct leaf	Ubql	21.143	21.36		-1.911	-1.84567	0.0378168	-2.78833	6.90831
	Oct leaf	Dhn1	19.514		Oct leaf	Ubql	21.572	21.36		-1.846	-1.84567	0.0378168	-2.72333	6.60397
	Nov leaf	Dhn1	18.457		Nov leaf	Ubql	20.964	21.0403		-2.58333	-2.67267	0.182788	-3.46067	11.0094	11.9068	1.56134
	Nov leaf	Dhn1	18.016		Nov leaf	Ubql	20.99	21.0403		-3.02433	-2.67267	0.182788	-3.90167	14.9458
	Nov leaf	Dhn1	18.63		Nov leaf	Ubql	21.167	21.0403		-2.41033	-2.67267	0.182788	-3.28767	9.76532
	Jan leaf	Dhn1	17.752		Jan leaf	Ubql	20.575	20.5277		-2.77567	-2.21133	0.282415	-3.653	12.5795	8.85753	1.86186
	Jan leaf	Dhn1	18.619		Jan leaf	Ubql	20.404	20.5277		-1.90867	-2.21133	0.282415	-2.786	6.89715
	Jan leaf	Dhn1	18.578		Jan leaf	Ubql	20.604	20.5277		-1.94967	-2.21133	0.282415	-2.827	7.09597
	Feb leaf	Dhn1	19.455		Feb leaf	Ubql	21.418	21.3883		-1.93333	-2.08733	0.101297	-2.81067	7.01609	7.84546	0.559805
	Feb leaf	Dhn1	19.338		Feb leaf	Ubql	21.289	21.3883		-2.05033	-2.08733	0.101297	-2.92767	7.60879
	Feb leaf	Dhn1	19.11		Feb leaf	Ubql	21.458	21.3883		-2.27833	-2.08733	0.101297	-3.15567	8.91149
																		Variable: PCR efficency			1
																		Dhn1: Sample 7-12 (Replicate 2 for monthly expression)
Dhn1	: Sample 7-12 (Replicate 2 for monthly expression)																			Avg RQ	RQ std err
	Aug leaf	Dhn1	25.655		Aug leaf	Ubql	21.44	21.4137		4.24133	4.229	0.156295	0	1	1	0		Sample 7	Aug	1	0
	Aug leaf	Dhn1	25.366		Aug leaf	Ubql	21.727	21.4137		3.95233	4.229	0.156295	0	1				Sample 8	Sep	2.09733	0.180472
	Aug leaf	Dhn1	25.907		Aug leaf	Ubql	21.074	21.4137		4.49333	4.229	0.156295	0	1				Sample 9	Oct	6.46604	0.213041
	Sep leaf	Dhn1	24.551		Sep leaf	Ubql	21.485	21.18		3.371	3.171	0.122985	-0.858	1.81252	2.09733	0.180472		Sample 10	Nov	7.83902	0.23644
	Sep leaf	Dhn1	24.127		Sep leaf	Ubql	21.172	21.18		2.947	3.171	0.122985	-1.282	2.43176				Sample 11	Jan	14.627	0.424954
	Sep leaf	Dhn1	24.375		Sep leaf	Ubql	20.883	21.18		3.195	3.171	0.122985	-1.034	2.04769				Sample 12	Feb	5.46438	0.775577
	Oct leaf	Dhn1	22.898		Oct leaf	Ubql	21.438	21.2897		1.60833	1.53767	0.0471216	-2.62067	6.15034	6.46604	0.213041
	Oct leaf	Dhn1	22.738		Oct leaf	Ubql	21.541	21.2897		1.44833	1.53767	0.0471216	-2.78067	6.8717
	Oct leaf	Dhn1	22.846		Oct leaf	Ubql	20.89	21.2897		1.55633	1.53767	0.0471216	-2.67267	6.37607
	Nov leaf	Dhn1	22.322		Nov leaf	Ubql	21.382	21.0993		1.22267	1.25967	0.0441852	-3.00633	8.0352	7.83902	0.23644
	Nov leaf	Dhn1	22.447		Nov leaf	Ubql	21.228	21.0993		1.34767	1.25967	0.0441852	-2.88133	7.36831
	Nov leaf	Dhn1	22.308		Nov leaf	Ubql	20.688	21.0993		1.20867	1.25967	0.0441852	-3.02033	8.11355
	Jan leaf	Dhn1	21.51		Jan leaf	Ubql	21.417	21.218		0.292	0.359667	0.042136	-3.937	15.3163	14.627	0.424954
	Jan leaf	Dhn1	21.568		Jan leaf	Ubql	21.451	21.218		0.35	0.359667	0.042136	-3.879	14.7128
	Jan leaf	Dhn1	21.655		Jan leaf	Ubql	20.786	21.218		0.437	0.359667	0.042136	-3.792	13.8518
	Feb leaf	Dhn1	22.911		Feb leaf	Ubql	21.348	21.052		1.859	1.80733	0.20114	-2.37	5.16941	5.46438	0.775577
	Feb leaf	Dhn1	22.488		Feb leaf	Ubql	21.134	21.052		1.436	1.80733	0.20114	-2.793	6.93069
	Feb leaf	Dhn1	23.179		Feb leaf	Ubql	20.674	21.052		2.127	1.80733	0.20114	-2.102	4.29304
																		Variable: PCR efficency			1
																		Dhn1: Sample 13-18 (Replicate 3 for monthly expression)
Dhn1	: Sample 13-18 (Replicate 3 for monthly expression)																			Avg RQ	RQ std err
	Aug leaf	Dhn1	24.088		Aug leaf	Ubql	21.794	21.5497		2.53833	2.88133	0.244774	0	1	1	0		Sample 13	Aug	1	0
	Aug leaf	Dhn1	24.905		Aug leaf	Ubql	21.447	21.5497		3.35533	2.88133	0.244774	0	1				Sample 14	Sep	1.10559	0.0840321
	Aug leaf	Dhn1	24.3		Aug leaf	Ubql	21.408	21.5497		2.75033	2.88133	0.244774	0	1				Sample 15	Oct	5.21712	0.614086
	Sep leaf	Dhn1	24.536		Sep leaf	Ubql	21.781	21.5627		2.97333	2.74533	0.114374	0.092	0.938221	1.10559	0.0840321		Sample 16	Nov	7.70096	0.354673
	Sep leaf	Dhn1	24.21		Sep leaf	Ubql	21.543	21.5627		2.64733	2.74533	0.114374	-0.234	1.17609				Sample 17	Jan	14.8348	2.36616
	Sep leaf	Dhn1	24.178		Sep leaf	Ubql	21.364	21.5627		2.61533	2.74533	0.114374	-0.266	1.20247				Sample 18	Feb	6.56911	0.689772
	Oct leaf	Dhn1	21.757		Oct leaf	Ubql	21.848	21.4803		0.276667	0.519667	0.179775	-2.60467	6.08251	5.21712	0.614086
	Oct leaf	Dhn1	21.892		Oct leaf	Ubql	21.238	21.4803		0.411667	0.519667	0.179775	-2.46967	5.53916
	Oct leaf	Dhn1	22.351		Oct leaf	Ubql	21.355	21.4803		0.870667	0.519667	0.179775	-2.01067	4.02968
	Nov leaf	Dhn1	21.464		Nov leaf	Ubql	21.587	21.5127		-0.0486667	-0.0606667	0.0660908	-2.93	7.6211	7.70096	0.354673
	Nov leaf	Dhn1	21.332		Nov leaf	Ubql	21.361	21.5127		-0.180667	-0.0606667	0.0660908	-3.062	8.3513
	Nov leaf	Dhn1	21.56		Nov leaf	Ubql	21.59	21.5127		0.0473333	-0.0606667	0.0660908	-2.834	7.13048
	Jan leaf	Dhn1	20.892		Jan leaf	Ubql	21.794	21.48		-0.588	-0.973	0.229522	-3.46933	11.0758	14.8348	2.36616
	Jan leaf	Dhn1	20.098		Jan leaf	Ubql	21.402	21.48		-1.382	-0.973	0.229522	-4.26333	19.204
	Jan leaf	Dhn1	20.531		Jan leaf	Ubql	21.244	21.48		-0.949	-0.973	0.229522	-3.83033	14.2248
	Feb leaf	Dhn1	21.976		Feb leaf	Ubql	21.968	21.511		0.465	0.182	0.154746	-2.41633	5.33813	6.56911	0.689772
	Feb leaf	Dhn1	21.66		Feb leaf	Ubql	21.296	21.511		0.149	0.182	0.154746	-2.73233	6.6453
	Feb leaf	Dhn1	21.443		Feb leaf	Ubql	21.269	21.511		-0.068	0.182	0.154746	-2.94933	7.72392

## Sheet: RcDhn2
Plate Type: Relative Quantification Study
Instrument Type: Applied Biosystems 7000 Real-Time PCR System
SDS v1.2
Thermal Cycler Profile
Stage	Repetitions	Temperature	Time
1	1	50.0 ∞C	02:00:00
2	1	95.0 ∞C	10:00:00
3	40	95.0 ∞C	00:15:00
		60.0 ∞C	01:00:00
Data Collection : Stage 3 Step 1
PCR Volume: 20 µL
	Target genes				Endogenous gene					Calculation of ddCT and relative quantification (RQ)								Summary of RQ					Summary of three replicates								Statistic analysis
	Sample	Target gene	Ct		Sample	Endogenous gen	Ct	Avg Ct		dCt	Avg dCt	dCt std err	ddCt	RQ	Avg RQ	RQ std err								Replicate 1	Replicate 2	Replicate 3		Avg of three replicates	SEM
										Target - Endo			dCt - Calibr Avg. Ct (Aug leaf)	(2*PCR efficiency)^-ddCt									Dhn2	RQ	RQ	RQ	Dhn2	RQ			Standard deviation	T test: each month vs Aug	DF (degrees of freedom; n - 1)	P: probability of difference due to chance	Conclusion
																							Aug	1	1	1	Aug	1	0		0
	No template control (NTC)		Undet.																				Sep	0.971273	1.16146	1.72592	Sep	1.28622	0.277531		0.392487	1.26308	2	0.20>P>0.15	No difference
	No template control (NTC)		Undet.																				Oct	1.27394	4.30673	2.35544	Oct	2.64537	1.08685		1.53704	1.85412	2	0.15>P>0.1	No difference
	No template control (NTC)		Undet.															Variable: PCR efficency			0.85		Nov	2.45988	3.75028	4.07721	Nov	3.42912	0.604687		0.855156	4.91999	2	0.02>P>0.015	Significant difference
																		Dhn2: Sample 1-6 (Replicate 1 for monthly expression)					Jan	3.55742	6.39052	8.07412	Jan	6.00736	1.61404		2.2826	3.79962	2	0.05>P>0.025	Significant difference
Dhn2	: Sample 1-6 (Replicate 1 for monthly expression)																			Avg RQ	RQ std err		Feb	1.61046	2.33423	1.93439	Feb	1.95969	0.256359		0.362546	4.5849	2	0.025>P>0.02	Significant difference
	Aug leaf	Dhn2	25.625		Aug leaf	Ubql	22.105	22.109		3.516	3.05133	0.237341	0	1	1	0		Sample 1	Aug	1	0
	Aug leaf	Dhn2	24.844		Aug leaf	Ubql	22.058	22.109		2.735	3.05133	0.237341	0	1				Sample 2	Sep	0.971273	0.10053
	Aug leaf	Dhn2	25.012		Aug leaf	Ubql	22.164	22.109		2.903	3.05133	0.237341	0	1				Sample 3	Oct	1.27394	0.0529545
	Sep leaf	Dhn2	25.202		Sep leaf	Ubql	21.708	21.681		3.521	3.12767	0.203713	0.469667	0.77941	0.971273	0.10053		Sample 4	Nov	2.45988	0.408261
	Sep leaf	Dhn2	24.52		Sep leaf	Ubql	21.575	21.681		2.839	3.12767	0.203713	-0.212333	1.11926				Sample 5	Jan	3.55742	0.234116
	Sep leaf	Dhn2	24.704		Sep leaf	Ubql	21.76	21.681		3.023	3.12767	0.203713	-0.0283333	1.01515				Sample 6	Feb	1.61046	0.00629801
	Oct leaf	Dhn2	24.101		Oct leaf	Ubql	21.365	21.36		2.741	2.59833	0.0788021	-0.310333	1.17901	1.27394	0.0529545
	Oct leaf	Dhn2	23.945		Oct leaf	Ubql	21.143	21.36		2.585	2.59833	0.0788021	-0.466333	1.28075
	Oct leaf	Dhn2	23.829		Oct leaf	Ubql	21.572	21.36		2.469	2.59833	0.0788021	-0.582333	1.36207
	Nov leaf	Dhn2	22.019		Nov leaf	Ubql	20.964	21.0403		0.978667	1.41433	0.345054	-2.07267	3.00361	2.45988	0.408261
	Nov leaf	Dhn2	22.209		Nov leaf	Ubql	20.99	21.0403		1.16867	1.41433	0.345054	-1.88267	2.71555
	Nov leaf	Dhn2	23.136		Nov leaf	Ubql	21.167	21.0403		2.09567	1.41433	0.345054	-0.955667	1.66048
	Jan leaf	Dhn2	21.078		Jan leaf	Ubql	20.575	20.5277		0.550333	0.668333	0.128643	-2.501	3.7701	3.55742	0.234116
	Jan leaf	Dhn2	21.057		Jan leaf	Ubql	20.404	20.5277		0.529333	0.668333	0.128643	-2.522	3.81234
	Jan leaf	Dhn2	21.453		Jan leaf	Ubql	20.604	20.5277		0.925333	0.668333	0.128643	-2.126	3.08983
	Feb leaf	Dhn2	23.548		Feb leaf	Ubql	21.418	21.3883		2.15967	2.15333	0.00735603	-0.891667	1.60503	1.61046	0.00629801
	Feb leaf	Dhn2	23.55		Feb leaf	Ubql	21.289	21.3883		2.16167	2.15333	0.00735603	-0.889667	1.60333
	Feb leaf	Dhn2	23.527		Feb leaf	Ubql	21.458	21.3883		2.13867	2.15333	0.00735603	-0.912667	1.62302
																		Variable: PCR efficency			0.85
																		Dhn2: Sample 7-12 (Replicate 2 for monthly expression)
Dhn2	: Sample 7-12 (Replicate 2 for monthly expression)																			Avg RQ	RQ std err
	Aug leaf	Dhn2	25.445		Aug leaf	Ubql	21.44	21.4137		4.03133	4.05033	0.0542433	0	1	1	0		Sample 7	Aug	1	0
	Aug leaf	Dhn2	25.381		Aug leaf	Ubql	21.727	21.4137		3.96733	4.05033	0.0542433	0	1				Sample 8	Sep	1.16146	0.0389368
	Aug leaf	Dhn2	25.566		Aug leaf	Ubql	21.074	21.4137		4.15233	4.05033	0.0542433	0	1				Sample 9	Oct	4.30673	0.186308
	Sep leaf	Dhn2	24.997		Sep leaf	Ubql	21.485	21.18		3.817	3.77033	0.0622718	-0.233333	1.1318	1.16146	0.0389368		Sample 10	Nov	3.75028	0.101277
	Sep leaf	Dhn2	25.027		Sep leaf	Ubql	21.172	21.18		3.847	3.77033	0.0622718	-0.203333	1.11393				Sample 11	Jan	6.39052	0.182405
	Sep leaf	Dhn2	24.827		Sep leaf	Ubql	20.883	21.18		3.647	3.77033	0.0622718	-0.403333	1.23865				Sample 12	Feb	2.33423	0.109825
	Oct leaf	Dhn2	22.436		Oct leaf	Ubql	21.438	21.2897		1.14633	1.302	0.0803416	-2.904	4.669	4.30673	0.186308
	Oct leaf	Dhn2	22.635		Oct leaf	Ubql	21.541	21.2897		1.34533	1.302	0.0803416	-2.705	4.20111
	Oct leaf	Dhn2	22.704		Oct leaf	Ubql	20.89	21.2897		1.41433	1.302	0.0803416	-2.636	4.05008
	Nov leaf	Dhn2	22.762		Nov leaf	Ubql	21.382	21.0993		1.66267	1.56067	0.0515493	-2.38767	3.55006	3.75028	0.101277
	Nov leaf	Dhn2	22.596		Nov leaf	Ubql	21.228	21.0993		1.49667	1.56067	0.0515493	-2.55367	3.87695
	Nov leaf	Dhn2	22.622		Nov leaf	Ubql	20.688	21.0993		1.52267	1.56067	0.0515493	-2.52767	3.82383
	Jan leaf	Dhn2	21.839		Jan leaf	Ubql	21.417	21.218		0.621	0.556333	0.0531204	-3.42933	6.17001	6.39052	0.182405
	Jan leaf	Dhn2	21.815		Jan leaf	Ubql	21.451	21.218		0.597	0.556333	0.0531204	-3.45333	6.24909
	Jan leaf	Dhn2	21.669		Jan leaf	Ubql	20.786	21.218		0.451	0.556333	0.0531204	-3.59933	6.75247
	Feb leaf	Dhn2	23.661		Feb leaf	Ubql	21.348	21.052		2.609	2.457	0.088636	-1.44133	2.14859	2.33423	0.109825
	Feb leaf	Dhn2	23.354		Feb leaf	Ubql	21.134	21.052		2.302	2.457	0.088636	-1.74833	2.52872
	Feb leaf	Dhn2	23.512		Feb leaf	Ubql	20.674	21.052		2.46	2.457	0.088636	-1.59033	2.32536
																		Variable: PCR efficency			0.85
																		Dhn2: Sample 13-18 (Replicate 3 for monthly expression)
Dhn2	: Sample 13-18 (Replicate 3 for monthly expression)																			Avg RQ	RQ std err
	Aug leaf	Dhn2	25.259		Aug leaf	Ubql	21.794	21.5497		3.70933	3.91367	0.245422	0	1	1	0		Sample 13	Aug	1	0
	Aug leaf	Dhn2	25.952		Aug leaf	Ubql	21.447	21.5497		4.40233	3.91367	0.245422	0	1				Sample 14	Sep	1.72592	0.0365195
	Aug leaf	Dhn2	25.179		Aug leaf	Ubql	21.408	21.5497		3.62933	3.91367	0.245422	0	1				Sample 15	Oct	2.35544	0.247829
	Sep leaf	Dhn2	24.389		Sep leaf	Ubql	21.781	21.5627		2.82633	2.886	0.0401345	-1.08733	1.78063	1.72592	0.0365195		Sample 16	Nov	4.07721	0.365865
	Sep leaf	Dhn2	24.525		Sep leaf	Ubql	21.543	21.5627		2.96233	2.886	0.0401345	-0.951333	1.65666				Sample 17	Jan	8.07412	0.229074
	Sep leaf	Dhn2	24.432		Sep leaf	Ubql	21.364	21.5627		2.86933	2.886	0.0401345	-1.04433	1.74047				Sample 18	Feb	1.93439	0.0638123
	Oct leaf	Dhn2	23.924		Oct leaf	Ubql	21.848	21.4803		2.44367	2.319	0.191159	-1.47	2.18152	2.35544	0.247829
	Oct leaf	Dhn2	23.424		Oct leaf	Ubql	21.238	21.4803		1.94367	2.319	0.191159	-1.97	2.84436
	Oct leaf	Dhn2	24.05		Oct leaf	Ubql	21.355	21.4803		2.56967	2.319	0.191159	-1.344	2.04044
	Nov leaf	Dhn2	22.518		Nov leaf	Ubql	21.587	21.5127		1.00533	1.28067	0.172488	-2.90833	4.67975	4.07721	0.365865
	Nov leaf	Dhn2	22.751		Nov leaf	Ubql	21.361	21.5127		1.23833	1.28067	0.172488	-2.67533	4.1355
	Nov leaf	Dhn2	23.111		Nov leaf	Ubql	21.59	21.5127		1.59833	1.28067	0.172488	-2.31533	3.41638
	Jan leaf	Dhn2	21.387		Jan leaf	Ubql	21.794	21.48		-0.093	-0.021	0.0541233	-4.00667	8.3817	8.07412	0.229074
	Jan leaf	Dhn2	21.425		Jan leaf	Ubql	21.402	21.48		-0.055	-0.021	0.0541233	-3.96867	8.21438
	Jan leaf	Dhn2	21.565		Jan leaf	Ubql	21.244	21.48		0.085	-0.021	0.0541233	-3.82867	7.62627
	Feb leaf	Dhn2	24.147		Feb leaf	Ubql	21.968	21.511		2.636	2.67233	0.0630088	-1.27767	1.96987	1.93439	0.0638123
	Feb leaf	Dhn2	24.097		Feb leaf	Ubql	21.296	21.511		2.586	2.67233	0.0630088	-1.32767	2.02283
	Feb leaf	Dhn2	24.306		Feb leaf	Ubql	21.269	21.511		2.795	2.67233	0.0630088	-1.11867	1.81049

## Sheet: RcDhn3
Plate Type: Relative Quantification Study
Instrument Type: Applied Biosystems 7000 Real-Time PCR System
SDS v1.2
Thermal Cycler Profile
Stage	Repetitions	Temperature	Time
1	1	50.0 ∞C	02:00:00
2	1	95.0 ∞C	10:00:00
3	40	95.0 ∞C	00:15:00
		60.0 ∞C	01:00:00
Data Collection : Stage 3 Step 1
PCR Volume: 20 µL
	Target genes				Endogenous gene					Calculation of ddCT and relative quantification (RQ)								Summary of RQ					Summary of three replicates								Statistic analysis
	Sample	Target gene	Ct		Sample	Endogenous gen	Ct	Avg Ct		dCt	Avg dCt	dCt std err	ddCt	RQ	Avg RQ	RQ std err								Replicate 1	Replicate 2	Replicate 3		Avg of three replicates	SEM
										Target - Endo			dCt - Calibr Avg. Ct (Aug leaf)	(2*PCR efficiency)^-ddCt									Dhn3	RQ	RQ	RQ	Dhn3	RQ			Standard deviation	T test: each month vs Aug	DF (degrees of freedom; n - 1)	P: probability of difference due to chance	Conclusion
																							Aug	1	1	1	Aug	1	0		0
	No template control (NTC)		Undet.																				Sep	1.33311	1.31187	3.59539	Sep	2.08012	0.92794		1.31231	1.42561	2	P>0.1	No difference
	No template control (NTC)		Undet.																				Oct	4.17951	4.57127	10.7663	Oct	6.50569	2.61275		3.69499	2.58083	2	0.1>P>0.05	No difference
	No template control (NTC)		Undet.															Variable: PCR efficency			1		Nov	7.6951	5.28854	13.1375	Nov	8.70706	2.84339		4.02115	3.3197	2	0.05>P>0.025	Significant difference
																		Dhn3: Sample 1-6 (Replicate 1 for monthly expression)					Jan	6.17277	7.85206	15.1414	Jan	9.72208	3.37134		4.7678	3.16857	2	0.05>P>0.025	Significant difference
Dhn3	: Sample 1-6 (Replicate 1 for monthly expression)																			Avg RQ	RQ std err		Feb	2.31394	3.2472	9.49681	Feb	5.01932	2.76168		3.9056	1.78248	2	0.1>P>0.05	No difference
	Aug leaf	Dhn3	19.93		Aug leaf	Ubql	22.105	22.109		-2.179	-2.174	0.0771168	0	1	1	0		Sample 1	Aug	1	0
	Aug leaf	Dhn3	19.804		Aug leaf	Ubql	22.058	22.109		-2.305	-2.174	0.0771168	0	1				Sample 2	Sep	1.33311	0.0506888
	Aug leaf	Dhn3	20.071		Aug leaf	Ubql	22.164	22.109		-2.038	-2.174	0.0771168	0	1				Sample 3	Oct	4.17951	0.215918
	Sep leaf	Dhn3	19.016		Sep leaf	Ubql	21.708	21.681		-2.665	-2.58667	0.0556607	-0.491	1.40542	1.33311	0.0506888		Sample 4	Nov	7.6951	0.363239
	Sep leaf	Dhn3	19.065		Sep leaf	Ubql	21.575	21.681		-2.616	-2.58667	0.0556607	-0.442	1.35849				Sample 5	Jan	6.17277	1.2819
	Sep leaf	Dhn3	19.202		Sep leaf	Ubql	21.76	21.681		-2.479	-2.58667	0.0556607	-0.305	1.23542				Sample 6	Feb	2.31394	0.0084786
	Oct leaf	Dhn3	17.28		Oct leaf	Ubql	21.365	21.36		-4.08	-4.23333	0.0766688	-1.906	3.74769	4.17951	0.215918
	Oct leaf	Dhn3	17.051		Oct leaf	Ubql	21.143	21.36		-4.309	-4.23333	0.0766688	-2.135	4.39237
	Oct leaf	Dhn3	17.049		Oct leaf	Ubql	21.572	21.36		-4.311	-4.23333	0.0766688	-2.137	4.39846
	Nov leaf	Dhn3	15.9		Nov leaf	Ubql	20.964	21.0403		-5.14033	-5.11467	0.0690419	-2.96633	7.81547	7.6951	0.363239
	Nov leaf	Dhn3	15.821		Nov leaf	Ubql	20.99	21.0403		-5.21933	-5.11467	0.0690419	-3.04533	8.25537
	Nov leaf	Dhn3	16.056		Nov leaf	Ubql	21.167	21.0403		-4.98433	-5.11467	0.0690419	-2.81033	7.01447
	Jan leaf	Dhn3	15.227		Jan leaf	Ubql	20.575	20.5277		-5.30067	-4.743	0.279318	-3.12667	8.73415	6.17277	1.2819
	Jan leaf	Dhn3	16.035		Jan leaf	Ubql	20.404	20.5277		-4.49267	-4.743	0.279318	-2.31867	4.98871
	Jan leaf	Dhn3	16.092		Jan leaf	Ubql	20.604	20.5277		-4.43567	-4.743	0.279318	-2.26167	4.79545
	Feb leaf	Dhn3	18.002		Feb leaf	Ubql	21.418	21.3883		-3.38633	-3.38433	0.0052915	-1.21233	2.31712	2.31394	0.0084786
	Feb leaf	Dhn3	17.996		Feb leaf	Ubql	21.289	21.3883		-3.39233	-3.38433	0.0052915	-1.21833	2.32678
	Feb leaf	Dhn3	18.014		Feb leaf	Ubql	21.458	21.3883		-3.37433	-3.38433	0.0052915	-1.20033	2.29793
																		Variable: PCR efficency			1
																		Dhn3: Sample 7-12 (Replicate 2 for monthly expression)
Dhn3	: Sample 7-12 (Replicate 2 for monthly expression)																			Avg RQ	RQ std err
	Aug leaf	Dhn3	22.027		Aug leaf	Ubql	21.44	21.4137		0.613333	0.747333	0.0675574	0	1	1	0		Sample 7	Aug	1	0
	Aug leaf	Dhn3	22.213		Aug leaf	Ubql	21.727	21.4137		0.799333	0.747333	0.0675574	0	1				Sample 8	Sep	1.31187	0.0482031
	Aug leaf	Dhn3	22.243		Aug leaf	Ubql	21.074	21.4137		0.829333	0.747333	0.0675574	0	1				Sample 9	Oct	4.57127	0.243661
	Sep leaf	Dhn3	21.531		Sep leaf	Ubql	21.485	21.18		0.351	0.357667	0.0532207	-0.396333	1.31616	1.31187	0.0482031		Sample 10	Nov	5.28854	0.672229
	Sep leaf	Dhn3	21.449		Sep leaf	Ubql	21.172	21.18		0.269	0.357667	0.0532207	-0.478333	1.39313				Sample 11	Jan	7.85206	0.17889
	Sep leaf	Dhn3	21.633		Sep leaf	Ubql	20.883	21.18		0.453	0.357667	0.0532207	-0.294333	1.22632				Sample 12	Feb	3.2472	0.09418
	Oct leaf	Dhn3	19.767		Oct leaf	Ubql	21.438	21.2897		-1.52267	-1.441	0.0791798	-2.27	4.82323	4.57127	0.243661
	Oct leaf	Dhn3	19.772		Oct leaf	Ubql	21.541	21.2897		-1.51767	-1.441	0.0791798	-2.265	4.80654
	Oct leaf	Dhn3	20.007		Oct leaf	Ubql	20.89	21.2897		-1.28267	-1.441	0.0791798	-2.03	4.08405
	Nov leaf	Dhn3	19.508		Nov leaf	Ubql	21.382	21.0993		-1.59133	-1.63267	0.180741	-2.33867	5.05835	5.28854	0.672229
	Nov leaf	Dhn3	19.135		Nov leaf	Ubql	21.228	21.0993		-1.96433	-1.63267	0.180741	-2.71167	6.55078
	Nov leaf	Dhn3	19.757		Nov leaf	Ubql	20.688	21.0993		-1.34233	-1.63267	0.180741	-2.08967	4.2565
	Jan leaf	Dhn3	18.928		Jan leaf	Ubql	21.417	21.218		-2.29	-2.225	0.0325115	-3.03733	8.20972	7.85206	0.17889
	Jan leaf	Dhn3	19.024		Jan leaf	Ubql	21.451	21.218		-2.194	-2.225	0.0325115	-2.94133	7.68121
	Jan leaf	Dhn3	19.027		Jan leaf	Ubql	20.786	21.218		-2.191	-2.225	0.0325115	-2.93833	7.66525
	Feb leaf	Dhn3	20.129		Feb leaf	Ubql	21.348	21.052		-0.923	-0.950667	0.0413535	-1.67033	3.18288	3.2472	0.09418
	Feb leaf	Dhn3	20.155		Feb leaf	Ubql	21.134	21.052		-0.897	-0.950667	0.0413535	-1.64433	3.12603
	Feb leaf	Dhn3	20.02		Feb leaf	Ubql	20.674	21.052		-1.032	-0.950667	0.0413535	-1.77933	3.43268
																		Variable: PCR efficency			1
																		Dhn3: Sample 13-18 (Replicate 3 for monthly expression)
Dhn3	: Sample 13-18 (Replicate 3 for monthly expression)																			Avg RQ	RQ std err
	Aug leaf	Dhn3	23.674		Aug leaf	Ubql	21.794	21.5497		2.12433	2.07467	0.0837304	0	1	1	0		Sample 13	Aug	1	0
	Aug leaf	Dhn3	23.461		Aug leaf	Ubql	21.447	21.5497		1.91133	2.07467	0.0837304	0	1				Sample 14	Sep	3.59539	0.159746
	Aug leaf	Dhn3	23.738		Aug leaf	Ubql	21.408	21.5497		2.18833	2.07467	0.0837304	0	1				Sample 15	Oct	10.7663	0.344416
	Sep leaf	Dhn3	21.894		Sep leaf	Ubql	21.781	21.5627		0.331333	0.231333	0.0635715	-1.74333	3.34808	3.59539	0.159746		Sample 16	Nov	13.1375	1.05483
	Sep leaf	Dhn3	21.676		Sep leaf	Ubql	21.543	21.5627		0.113333	0.231333	0.0635715	-1.96133	3.89422				Sample 17	Jan	15.1414	0.746383
	Sep leaf	Dhn3	21.812		Sep leaf	Ubql	21.364	21.5627		0.249333	0.231333	0.0635715	-1.82533	3.54389				Sample 18	Feb	9.49681	1.35814
	Oct leaf	Dhn3	20.185		Oct leaf	Ubql	21.848	21.4803		-1.29533	-1.35233	0.0455302	-3.37	10.3388	10.7663	0.344416
	Oct leaf	Dhn3	20.038		Oct leaf	Ubql	21.238	21.4803		-1.44233	-1.35233	0.0455302	-3.517	11.4478
	Oct leaf	Dhn3	20.161		Oct leaf	Ubql	21.355	21.4803		-1.31933	-1.35233	0.0455302	-3.394	10.5123
	Nov leaf	Dhn3	19.702		Nov leaf	Ubql	21.587	21.5127		-1.81067	-1.63133	0.118807	-3.88533	14.7775	13.1375	1.05483
	Nov leaf	Dhn3	19.836		Nov leaf	Ubql	21.361	21.5127		-1.67667	-1.63133	0.118807	-3.75133	13.4668
	Nov leaf	Dhn3	20.106		Nov leaf	Ubql	21.59	21.5127		-1.40667	-1.63133	0.118807	-3.48133	11.1683
	Jan leaf	Dhn3	19.676		Jan leaf	Ubql	21.794	21.48		-1.804	-1.84233	0.0699389	-3.87867	14.7094	15.1414	0.746383
	Jan leaf	Dhn3	19.735		Jan leaf	Ubql	21.402	21.48		-1.745	-1.84233	0.0699389	-3.81967	14.12
	Jan leaf	Dhn3	19.502		Jan leaf	Ubql	21.244	21.48		-1.978	-1.84233	0.0699389	-4.05267	16.5949
	Feb leaf	Dhn3	20.155		Feb leaf	Ubql	21.968	21.511		-1.356	-1.13933	0.226233	-3.43067	10.7829	9.49681	1.35814
	Feb leaf	Dhn3	20.136		Feb leaf	Ubql	21.296	21.511		-1.375	-1.13933	0.226233	-3.44967	10.9258
	Feb leaf	Dhn3	20.824		Feb leaf	Ubql	21.269	21.511		-0.687	-1.13933	0.226233	-2.76167	6.78179

## Sheet: RcDhn4
Plate Type: Relative Quantification Study
Instrument Type: Applied Biosystems 7000 Real-Time PCR System
SDS v1.2
Thermal Cycler Profile
Stage	Repetitions	Temperature	Time
1	1	50.0 ∞C	02:00:00
2	1	95.0 ∞C	10:00:00
3	40	95.0 ∞C	00:15:00
		60.0 ∞C	01:00:00
Data Collection : Stage 3 Step 1
PCR Volume: 20 µL
	Target genes				Endogenous gene					Calculation of ddCT and relative quantification (RQ)								Summary of RQ					Summary of three replicates								Statistic analysis
	Sample	Target gene	Ct		Sample	Endogenous gen	Ct	Avg Ct		dCt	Avg dCt	dCt std err	ddCt	RQ	Avg RQ	RQ std err								Replicate 1	Replicate 2	Replicate 3		Avg of three replicates	SEM
										Target - Endo			dCt - Calibr Avg. Ct (Aug leaf)	(2*PCR efficiency)^-ddCt									Dhn4	RQ	RQ	RQ	Dhn4	RQ			Standard deviation	T test: each month vs Aug	DF (degrees of freedom; n - 1)	P: probability of difference due to chance	Conclusion
																							Aug	1	1	1	Aug	1	0		0
	No template control (NTC)		Undet.																				Sep	1.3544	0.618613	2.20519	Sep	1.39273	0.56143		0.793981	0.856737	2	P>0.2	No difference
	No template control (NTC)		Undet.																				Oct	4.68756	8.72392	8.44079	Oct	7.28409	1.59319		2.25311	4.83081	2	0.025>P>0.02	Significant difference
	No template control (NTC)		Undet.															Variable: PCR efficency			1		Nov	5.34467	12.7982	13.3501	Nov	10.4976	3.16156		4.47113	3.67925	2	0.05>P>0.025	Significant difference
																		Dhn4: Sample 1-6 (Replicate 1 for monthly expression)					Jan	8.01176	19.9808	17.4856	Jan	15.1594	4.46501		6.31448	3.88389	2	0.05>P>0.025	Significant difference
Dhn4	: Sample 1-6 (Replicate 1 for monthly expression)																			Avg RQ	RQ std err		Feb	2.15147	3.41832	5.75114	Feb	3.77364	1.29114		1.82595	2.63101	2	0.10>P>0.05	No difference
	Aug leaf	Dhn4	19.246		Aug leaf	Ubql	22.105	22.109		-2.863	-2.888	0.0270247	0	1	1	0		Sample 1	Aug	1	0
	Aug leaf	Dhn4	19.167		Aug leaf	Ubql	22.058	22.109		-2.942	-2.888	0.0270247	0	1				Sample 2	Sep	1.3544	0.155199
	Aug leaf	Dhn4	19.25		Aug leaf	Ubql	22.164	22.109		-2.859	-2.888	0.0270247	0	1				Sample 3	Oct	4.68756	0.165632
	Sep leaf	Dhn4	18.725		Sep leaf	Ubql	21.708	21.681		-2.956	-3.305	0.176217	-0.068	1.04826	1.3544	0.155199		Sample 4	Nov	5.34467	0.291018
	Sep leaf	Dhn4	18.244		Sep leaf	Ubql	21.575	21.681		-3.437	-3.305	0.176217	-0.549	1.46307				Sample 5	Jan	8.01176	0.442155
	Sep leaf	Dhn4	18.159		Sep leaf	Ubql	21.76	21.681		-3.522	-3.305	0.176217	-0.634	1.55186				Sample 6	Feb	2.15147	0.419442
	Oct leaf	Dhn4	16.175		Oct leaf	Ubql	21.365	21.36		-5.185	-5.115	0.0517397	-2.297	4.91435	4.68756	0.165632
	Oct leaf	Dhn4	16.346		Oct leaf	Ubql	21.143	21.36		-5.014	-5.115	0.0517397	-2.126	4.36506
	Oct leaf	Dhn4	16.214		Oct leaf	Ubql	21.572	21.36		-5.146	-5.115	0.0517397	-2.258	4.78328
	Nov leaf	Dhn4	15.637		Nov leaf	Ubql	20.964	21.0403		-5.40333	-5.30167	0.0806729	-2.51533	5.7173	5.34467	0.291018
	Nov leaf	Dhn4	15.681		Nov leaf	Ubql	20.99	21.0403		-5.35933	-5.30167	0.0806729	-2.47133	5.54556
	Nov leaf	Dhn4	15.898		Nov leaf	Ubql	21.167	21.0403		-5.14233	-5.30167	0.0806729	-2.25433	4.77114
	Jan leaf	Dhn4	14.789		Jan leaf	Ubql	20.575	20.5277		-5.73867	-5.88567	0.0804135	-2.85067	7.21334	8.01176	0.442155
	Jan leaf	Dhn4	14.625		Jan leaf	Ubql	20.404	20.5277		-5.90267	-5.88567	0.0804135	-3.01467	8.08174
	Jan leaf	Dhn4	14.512		Jan leaf	Ubql	20.604	20.5277		-6.01567	-5.88567	0.0804135	-3.12767	8.7402
	Feb leaf	Dhn4	18.082		Feb leaf	Ubql	21.418	21.3883		-3.30633	-3.929	0.31633	-0.418333	1.33638	2.15147	0.419442
	Feb leaf	Dhn4	17.051		Feb leaf	Ubql	21.289	21.3883		-4.33733	-3.929	0.31633	-1.44933	2.73082
	Feb leaf	Dhn4	17.245		Feb leaf	Ubql	21.458	21.3883		-4.14333	-3.929	0.31633	-1.25533	2.38722
																		Variable: PCR efficency			1
																		Dhn4: Sample 7-12 (Replicate 2 for monthly expression)
Dhn4	: Sample 7-12 (Replicate 2 for monthly expression)																			Avg RQ	RQ std err
	Aug leaf	Dhn4	17.148		Aug leaf	Ubql	21.44	21.4137		-4.26567	-3.87467	0.339854	0	1	1	0		Sample 7	Aug	1	0
	Aug leaf	Dhn4	17.253		Aug leaf	Ubql	21.727	21.4137		-4.16067	-3.87467	0.339854	0	1				Sample 8	Sep	0.618613	0.0305455
	Aug leaf	Dhn4	18.216		Aug leaf	Ubql	21.074	21.4137		-3.19767	-3.87467	0.339854	0	1				Sample 9	Oct	8.72392	0.950079
	Sep leaf	Dhn4	17.866		Sep leaf	Ubql	21.485	21.18		-3.314	-3.17833	0.0700817	0.560667	0.677989	0.618613	0.0305455		Sample 10	Nov	12.7982	1.7855
	Sep leaf	Dhn4	18.039		Sep leaf	Ubql	21.172	21.18		-3.141	-3.17833	0.0700817	0.733667	0.601374				Sample 11	Jan	19.9808	0.578817
	Sep leaf	Dhn4	18.1		Sep leaf	Ubql	20.883	21.18		-3.08	-3.17833	0.0700817	0.794667	0.576476				Sample 12	Feb	3.41832	0.102166
	Oct leaf	Dhn4	14.169		Oct leaf	Ubql	21.438	21.2897		-7.12067	-6.981	0.167394	-3.246	9.48732	8.72392	0.950079
	Oct leaf	Dhn4	14.115		Oct leaf	Ubql	21.541	21.2897		-7.17467	-6.981	0.167394	-3.3	9.84916
	Oct leaf	Dhn4	14.642		Oct leaf	Ubql	20.89	21.2897		-6.64767	-6.981	0.167394	-2.773	6.83528
	Nov leaf	Dhn4	13.857		Nov leaf	Ubql	21.382	21.0993		-7.24233	-7.52567	0.194567	-3.36767	10.3221	12.7982	1.7855
	Nov leaf	Dhn4	13.201		Nov leaf	Ubql	21.228	21.0993		-7.89833	-7.52567	0.194567	-4.02367	16.2646
	Nov leaf	Dhn4	13.663		Nov leaf	Ubql	20.688	21.0993		-7.43633	-7.52567	0.194567	-3.56167	11.8078
	Jan leaf	Dhn4	13.03		Jan leaf	Ubql	21.417	21.218		-8.188	-8.194	0.0416773	-4.31333	19.8812	19.9808	0.578817
	Jan leaf	Dhn4	12.949		Jan leaf	Ubql	21.451	21.218		-8.269	-8.194	0.0416773	-4.39433	21.0294
	Jan leaf	Dhn4	13.093		Jan leaf	Ubql	20.786	21.218		-8.125	-8.194	0.0416773	-4.25033	19.0317
	Feb leaf	Dhn4	15.478		Feb leaf	Ubql	21.348	21.052		-5.574	-5.64667	0.0430516	-1.69933	3.24751	3.41832	0.102166
	Feb leaf	Dhn4	15.409		Feb leaf	Ubql	21.134	21.052		-5.643	-5.64667	0.0430516	-1.76833	3.4066
	Feb leaf	Dhn4	15.329		Feb leaf	Ubql	20.674	21.052		-5.723	-5.64667	0.0430516	-1.84833	3.60084
																		Variable: PCR efficency			1
																		Dhn4: Sample 13-18 (Replicate 3 for monthly expression)
Dhn4	: Sample 13-18 (Replicate 3 for monthly expression)																			Avg RQ	RQ std err
	Aug leaf	Dhn4	18.129		Aug leaf	Ubql	21.794	21.5497		-3.42067	-3.313	0.160288	0	1	1	0		Sample 13	Aug	1	0
	Aug leaf	Dhn4	18.029		Aug leaf	Ubql	21.447	21.5497		-3.52067	-3.313	0.160288	0	1				Sample 14	Sep	2.20519	0.0973185
	Aug leaf	Dhn4	18.552		Aug leaf	Ubql	21.408	21.5497		-2.99767	-3.313	0.160288	0	1				Sample 15	Oct	8.44079	0.613573
	Sep leaf	Dhn4	17.043		Sep leaf	Ubql	21.781	21.5627		-4.51967	-4.451	0.065198	-1.20667	2.30804	2.20519	0.0973185		Sample 16	Nov	13.3501	2.34043
	Sep leaf	Dhn4	17.05		Sep leaf	Ubql	21.543	21.5627		-4.51267	-4.451	0.065198	-1.19967	2.29687				Sample 17	Jan	17.4856	1.01522
	Sep leaf	Dhn4	17.242		Sep leaf	Ubql	21.364	21.5627		-4.32067	-4.451	0.065198	-1.00767	2.01066				Sample 18	Feb	5.75114	1.00174
	Oct leaf	Dhn4	15.237		Oct leaf	Ubql	21.848	21.4803		-6.24333	-6.383	0.102307	-2.93033	7.62287	8.44079	0.613573
	Oct leaf	Dhn4	15.157		Oct leaf	Ubql	21.238	21.4803		-6.32333	-6.383	0.102307	-3.01033	8.05751
	Oct leaf	Dhn4	14.898		Oct leaf	Ubql	21.355	21.4803		-6.58233	-6.383	0.102307	-3.26933	9.64201
	Nov leaf	Dhn4	14.048		Nov leaf	Ubql	21.587	21.5127		-7.46467	-7.00833	0.248955	-4.15167	17.7736	13.3501	2.34043
	Nov leaf	Dhn4	14.905		Nov leaf	Ubql	21.361	21.5127		-6.60767	-7.00833	0.248955	-3.29467	9.81281
	Nov leaf	Dhn4	14.56		Nov leaf	Ubql	21.59	21.5127		-6.95267	-7.00833	0.248955	-3.63967	12.4638
	Jan leaf	Dhn4	14.081		Jan leaf	Ubql	21.794	21.48		-7.399	-7.43633	0.082394	-4.086	16.9828	17.4856	1.01522
	Jan leaf	Dhn4	13.886		Jan leaf	Ubql	21.402	21.48		-7.594	-7.43633	0.082394	-4.281	19.4406
	Jan leaf	Dhn4	14.164		Jan leaf	Ubql	21.244	21.48		-7.316	-7.43633	0.082394	-4.003	16.0333
	Feb leaf	Dhn4	15.441		Feb leaf	Ubql	21.968	21.511		-6.07	-5.78533	0.283168	-2.757	6.75989	5.75114	1.00174
	Feb leaf	Dhn4	15.444		Feb leaf	Ubql	21.296	21.511		-6.067	-5.78533	0.283168	-2.754	6.74585
	Feb leaf	Dhn4	16.292		Feb leaf	Ubql	21.269	21.511		-5.219	-5.78533	0.283168	-1.906	3.74769
